# Supplementary material for: Association between Temporomandibular Joint Disorder and Parkinson’s Disease
Source: Brain Sci. 2021 Jun 4;11(6):747. doi: 10.3390/brainsci11060747 (PMC8229075; doi:10.3390/brainsci11060747)
Supplement: Supplementary file 1 [file brainsci-11-00747-s001.zip]

Archive with 1 entries (1 files):
- brainsci-1241773-supplementary.pdf
